# Supplementary material for: Untargeted Metabolomics of Korean Fermented Brown Rice Using UHPLC Q-TOF MS/MS Reveal an Abundance of Potential Dietary Antioxidative and Stress-Reducing Compounds
Source: Antioxidants (Basel). 2021 Apr 19;10(4):626. doi: 10.3390/antiox10040626 (PMC8072674; doi:10.3390/antiox10040626)
Supplement: Supplementary file 1 [file antioxidants-10-00626-s001.zip]

Archive with 1 entries (1 files):
- antioxidants-1132165-supplementary.pdf
